# Supplementary material for: Systemically comparing host immunity between survived and deceased COVID-19 patients
Source: Cell Mol Immunol. 2020 Jun 15;17(8):875–7. doi: 10.1038/s41423-020-0483-y (PMC7295144; doi:10.1038/s41423-020-0483-y)
Supplement: Supplementary file 3 — Supplementary Table 1 [file 41423_2020_483_MOESM3_ESM.xlsx]

## Sheet: Sheet1
Supplementary Table 1. The demographic and clinical characteristics of COVID-19 patients
	Survival (n=95)	Decease (n=62)	p value
Age, years	67.64 (13.18)	67.55 (12.07)	0.804
Male sex	57 (60%)	43 (69.35%)	0.308
Symptoms at admission
Fever	71 (74.74%)	42 (67.74%)	0.855
Cough	59 (62.11%)	34 (54.84%)	0.408
Shortness of breath	34 (35.79%)	25 (40.32%)	0.615
Chest distress	19 (20%)	11 (17.74%)	0.836
Fatigue	16 (16.84%)	13 (20.97%)	0.534
Expectation	15 (15.79%)	11 (17.74%)	0.827
Diarrhoea	16 (16.84%)	6 (9.68%)	0.246
Headache	5 (5.26%)	6 (9.68%)	0.345
Muscle ache	7 (7.37%)	2 (3.23%)	0.484
Confusion	4 (4.21%)	3 (4.84%)	1
Pharyngalgia	2 (2.11%)	2 (3.23%)	0.648
Nausea and vomiting	1 (1.05%)	2 (3.23%)	0.562
Comorbidities
Hypertension	49 (51.58%)	22 (35.48%)	0.051
Diabetes	15 (15.79%)	11 (17.74%)	0.827
Cardiovascular disease	7 (7.37%)	10 (19.35%)	0.043
Malignancy	8 (8.42%)	3 (4.84%)	0.529
Cerebrovascular disease	5 (5.26%)	2 (3.23%)	0.704
Chronic kidney disease	5 (5.26%)	1 (1.61%)	0.404
Transplantation	6 (6.32%)	0	0.082
COPD	0	6 (9.68%)	<0.01
Tuberculosis history	1 (1.05%)	3 (4.84%)	0.301
Chronic liver disease	2 (2.11%)	1 (1.61%)	1
Imaging features
Unilateral pneumonia	6 (6.32%)	3 (4.84%)	1
Bilateral pneumonia	86 (90.53%)	56 (90.32%)	1
Ground-glass opacity	20 (21.05%)	11 (17.74%)	0.685
Time from onset to admission
early stage (≤10 days)	5 (5.26)	5 (8.07)	0.518
middle stage (11-20 days)	23 (24.21)	12 (19.36)	0.558
late stage (21-30 days)	33 (34.74)	32 (51.61)	0.047
end stage (>30 days)	34 (35.79)	13 (20.97)	0.052
Data are n (%), mean (SD). COVID-19: coronavirus disease-2019; COPD: chronic obstructive pulmonary disease.
