# Supplementary material for: Systemically comparing host immunity between survived and deceased COVID-19 patients
Source: Cell Mol Immunol. 2020 Jun 15;17(8):875–7. doi: 10.1038/s41423-020-0483-y (PMC7295144; doi:10.1038/s41423-020-0483-y)
Supplement: Supplementary file 4 — Supplementary Table 2 [file 41423_2020_483_MOESM4_ESM.xlsx]

## Sheet: Sheet1
Supplementary Table 2. The numbers of immune cells in survived and deceased COVID-19 patients with different onset time
	Early stage (≤10 days)			Middle stage (11-20 days)			Late stage (21-30 days)			End stage (>30 days)
	Survival (n=5)	Decease (n=5)	p value	Survival (n=23)	Decease (n=12)	p value	Survival (n=33)	Decease (n=32)	p value	Survival (n=34)	Decease (n=13)	p value
Neutrophils (×10⁹/L)	5.42 (1.62)	12.22 (6.55)	<0.05	5.50 (2.75)	10.15 (5.73)	<0.05	5.99 (3.71)	12.20 (6.01)	<0.001	7.18 (5.01)	12.74 (7.89)	<0.05
Lymphocytes (×10⁹/L)	0.68 (0.12)	0.66 (0.41)	0.944	0.70 (0.37)	0.54 (0.43)	0.092	0.89 (0.51)	0.47 (0.29)	<0.001	1.00 (0.67)	0.64 (0.31)	<0.05
CD4+ T cells(×106/L)	243.5 (77.11)	203.8 (137.1)	0.667	267.4 (204.1)	151.3 (161.9)	<0.05	363.7 (225.5)	179.5 (110.1)	<0.001	352.1 (187.0)	267.4 (234.6)	0.081
CD8+ T cells(×106/L)	178.0 (67.14)	72.60 (66.81)	<0.05	122.1 (74.97)	65.67 (82.85)	<0.01	206.3 (137.0)	53 (35.14)	<0.001	216.2 (169.4)	80.77 (58.93)	<0.001
B cells (×106/L)	115.8 (28.64)	66 (29.83)	<0.05	75.77 (59.10)	93 (105.7)	0.493	126.1 (98.05)	101 (69.50)	0.24	119.3 (89.36)	101.6 (53.10)	0.856
NK cells (×106/L)	123.2 (65.41)	98 (114.3)	0.413	77.82 (45.55)	60.42 (84.68)	<0.05	179.4 (161.6)	30.57 (31.32)	<0.001	175.7 (200.2)	61 (52.66)	<0.01
DC number (×106/L)	10.51 (4.59)	7.82 (8.96)	0.309	11.67 (19.56)	6.56 (9.22)	0.167	10.83 (12.32)	5.06 (7.19)	<0.05	12.49 (11.58)	4.46 (2.44)	<0.01
Monocytes (×10⁹/L)	0.28 (0.09)	1.07 (0.36)	<0.01	0.50 (0.31)	0.30 (0.15)	<0.05	0.54 (0.29)	0.49 (0.29)	0.49	0.62 (0.33)	0.56 (0.37)	0.668
Data are mean (SD). COVID-19, Coronavirus Disease-2019; DC, dendritic cell.

## Sheet: Sheet2
Table 2. The numbers of immune cells in survived and deceased COVID-19 patients with different disease courses			Neutrophils (×10⁹/L)	Lymphocytes (×10⁹/L)	CD4+ T cells(×106/L)	CD8+ T cells(×106/L)	B cells (×106/L)	NK cells (×106/L)	DC number (×106/L)	Monocytes (×10⁹/L)	Data are mean (SD). COVID-19, Coronavirus Disease-2019; DC, dendritic cell.
	Early stage	Survival (n=3)	5.42 (2.07)	0.46 (0.16)	243.5 (43.50)	164 (20.00)	115.7 (35.22)	123.5 (87.50)	7.29 (4.99)	0.28 (0.12)
		Decease (n=5)	12.22 (6.55)	0.66 (0.41)	203.8 (137.1)	72.60 (66.81)	66 (29.83)	98 (114.3)	7.78 (10.35)	1.07 (0.41)
		p value	0.071	0.343	0.786	0.25	0.125	0.786	0.857	0.057
	Middle stage	Survival (n=23)	5.50 (2.75)	0.70 (0.37)	267.4 (204.1)	122.1 (74.97)	75.77 (59.10)	77.82 (45.55)	11.67 (19.56)	0.50 (0.31)
		Decease (n=12)	10.15 (5.73)	0.54 (0.43)	151.3 (161.9)	65.67 (82.85)	93 (105.7)	60.42 (84.68)	6.56 (9.22)	0.30 (0.15)
		p value	<0.05	0.092	<0.05	<0.01	0.493	<0.05	0.167	<0.05
	Late stage	Survival (n=35)	5.99 (3.71)	0.89 (0.51)	363.7 (225.5)	206.3 (137.0)	126.1 (98.05)	179.4 (161.6)	10.83 (12.32)	0.54 (0.29)
		Decease (n=32)	12.20 (6.01)	0.47 (0.29)	179.5 (110.1)	53 (35.14)	101 (69.50)	30.57 (31.32)	5.06 (7.19)	0.49 (0.29)
		p value	<0.001	<0.001	<0.001	<0.001	0.398	<0.001	<0.01	0.441
	End stage	Survival (n=34)	7.18 (5.01)	1.00 (0.67)	352.1 (187.0)	216.2 (169.4)	119.3 (89.36)	175.7 (200.2)	12.49 (11.58)	0.62 (0.33)
		Decease (n=13)	12.74 (7.89)	0.64 (0.31)	267.4 (234.6)	80.77 (58.93)	101.6 (53.10)	61 (52.66)	4.46 (2.44)	0.56 (0.37)
		p value	<0.05	<0.05	0.081	<0.001	0.856	<0.01	<0.01	0.668
